# Supplementary material for: Short-Term Bacteriophage Exposure Is Associated with Shifts in Antibiotic Susceptibility Profiles of Clinical Pseudomonas aeruginosa
Source: Microorganisms. 2026 Jul 21;14(7):1585. doi: 10.3390/microorganisms14071585 (PMC13414410; doi:10.3390/microorganisms14071585)
Supplement: Supplementary file 1 [file microorganisms-14-01585-s001.zip]

Archive with 1 entries (1 files):
- microorganisms-4422512-supplementary.pdf
